# Supplementary material for: Preparation of Magnetic MIL-68(Ga) Metal–Organic Framework and Heavy Metal Ion Removal Application
Source: Molecules. 2022 May 26;27(11):3443. doi: 10.3390/molecules27113443 (PMC9182009; doi:10.3390/molecules27113443)
Supplement: Supplementary file 1 [file molecules-27-03443-s001.zip]

Archive with 1 entries (1 files):
- molecules-1734530-supplementary.pdf
